# Supplementary material for: Characterization of aldehyde dehydrogenase isozymes in ovarian cancer tissues and sphere cultures
Source: BMC Cancer. 2012 Aug 1;12:329. doi: 10.1186/1471-2407-12-329 (PMC3458927; doi:10.1186/1471-2407-12-329)
Supplement: Additional file 1 — Table S1. [file 1471-2407-12-329-S1.xls]

## Sheet: Sheet1
Patient ID	Category	Age	Grade	Stage	CA125
RB 035	Clear Cell	62	1	2	8
RB088	Clear Cell	61	1		1289
RB093	Clear Cell	58			5
RB 107	Clear Cell	61		1	438
B997	Clear Cell	76	2
B872	Clear Cell	42	1
B861	Clear Cell	67	2	2
B971	Clear Cell	41	1	2	26
RB107	Clear Cell	61	1		438
B712	Clear Cell	50	2	3
B817	Clear Cell	51		1
B702	Clear Cell	80	1
B3406273	Clear Cell	43	1
B9035276	Clear Cell	70	3
706735	Clear Cell	38	2	4	1257
B2407088	Clear Cell	44	1
303502	Clear Cell	57	2	3	526
406722	Clear Cell	54		1	237
9703288	Clear Cell	53	2	2
101605	Clear Cell	52	1	1	6946
205971	Clear Cell	59	3	2	2430
9403821	Clear Cell	80
9403824	Clear Cell	37	2
9402984	Clear Cell	57		2
9502705	Clear Cell	80	3
9707081	Clear Cell	76	2	3
B789	Clear Cell	55	2
B981	Clear Cell	44	1	1
B773	Clear Cell	52	1	1	6946
9502705	Clear Cell	56	2
RB 092	Endometrioid	79	3	3	432
B097	Endometrioid	30	1	1	7
B163	Endometrioid	48	2	3	17
RB007	Endometrioid	57	1	1
B737	Endometrioid	37	1
RB037	Endometrioid	59	1	1	11
B881	Endometrioid	53	1
B882	Endometrioid	52	1	1
RB054	Endometrioid	64	1	1	105
B1054	Endometrioid	67	2
B745	Endometrioid	56
RB086	Endometrioid	56	1	1	5
B817	Endometrioid	43	2	2
B747	Endometrioid	69	2	1
B703	Endometrioid	73	1	1
B676	Endometrioid	66
RB108	Endometrioid	50	1	1	8
RB007	Endometrioid	57	1	1
RB120	Endometrioid	46	3	3	6283
B197	Mucinous	31	1		275
B208	Mucinous	58	1		5500
B244	Mucinous	40	1	1	9
B225	Mucinous	71	1
B260	Mucinous	89	2
RB058	Mucinous	59	1	3	16
B260	Mucinous	56	1
B197	Mucinous	31	1	2	275
B242	Mucinous	66	1	1	34
RB009	Mucinous	37	2	1	22
B250	Mucinous	44	1
B254	Mucinous	54	1
402	Serous	75	2	3	3988
B405	Serous	52	2	3
B420	Serous	67	3	3
B421	Serous	55	3	3
B421	Serous	62	3	3
B431	Serous	76	3	3
B438	Serous	65	3	3
B441	Serous	67	3	3
RB039	Serous	75	3	4	477
B496	Serous	65	3
RB042	Serous	61	3
RB046	Serous	62	3
B586	Serous	78		3
B452	Serous	73		4
RB018	Serous	58	3		55
B500	Serous	56	3
RB-006	Serous	57	3	3	968
RB025	Serous	63	3	3	653
RB015	Serous	49	3		33
RB022	Serous	74			955
351	Serous	48	3	4	10
402	Serous	75	2	3	3988
B666	Serous	73
B405	Serous	55	2	3
B441	Serous	45	3	3
B421	Serous	70	3	3
B431	Serous	61	3	4
B922	Serous	69
RB021	Serous	67	3
RB025	Serous	63	3	3	653
RB002	Serous	73	3		467
B506	Serous	67
349	Serous	41	3	3	81
780	Serous	56	3	3	125
482	Serous	66	3	2	7
741	Serous	34	3	1
765	Serous	73	3	3
631	Serous	67	3	3	1277
B783	Serous	56
B438	Serous	45	3	3
RB091	BOT Mucinous	26		1
B192	BOT Mucinous	51
B194	BOT Mucinous	28
B193	BOT Mucinous	25
RB058	BOT Mucinous	59		3	16
RB098	BOT Mucinous	41
RB105	BOT Mucinous	70			6
B155	BOT Serous	30			7
B937	Benign	45
B901	Benign	56
RB004	Benign Mucinous	58			40
RB027	Benign Cyst	72			8
B911	Normal	48
NOS 2	Normal	70
RB063	Normal	65
NOS1	Normal	58
NOS3	Normal	49
